# Supplementary material for: Facile Synthesis of 4,4′-biphenyl Dicarboxylic Acid-Based Nickel Metal Organic Frameworks with a Tunable Pore Size towards High-Performance Supercapacitors
Source: Nanomaterials (Basel). 2022 Jun 15;12(12):2062. doi: 10.3390/nano12122062 (PMC9227198; doi:10.3390/nano12122062)
Supplement: Supplementary file 1 [file nanomaterials-12-02062-s001.zip]

Archive with 1 entries (1 files):
- nanomaterials-1735766-supplementary.pdf
